# Supplementary material for: Investigation of the relationship between phenylalanine in venous plasma and capillary blood using volumetric blood collection devices
Source: JIMD Rep. 2023 Oct 16;64(6):468–76. doi: 10.1002/jmd2.12398 (PMC10623100; doi:10.1002/jmd2.12398)
Supplement: Supplementary file 3 — Appendix S3: Supplementary Information [file JMD2-64-468-s001.xlsx]

## Sheet: Demographics summary
Table 1. Respondent Demographics and Capitainer Device Usage
Variables	n	%
1. Patient age
0 - 17	1	6.7
> 17	14	93.3
2. Are you taking the sample for yourself or on behalf of someone else?
For yourself	1	6.7
On behalf of someone else	14	93.3
3. What is your reason for sending bloodspot samples?
PKU	12	85.7
Tyrosinaemia monitoring	0	0
Other	2	14.3
4. How often do you take bloodspot samples?
Biweekly	0	0
Weekly	5	35.7
Monthly	9	64.3
5. How long have you been taking bloodspot samples for?
0 - 5 years	1	7.1
5 - 10 years	3	21.4
More than 10 years	10	71.4
6. On how many occasions have you used the Capitainer device?
Once	15	100
Less than 5 times	0	0
More than 5 times	0	0

## Sheet: Instructions
	Responder Number	1	2	3	4	5	6	7	8	9	10	11	12	13	14	15
Q7	How easy did you find instructions?
	1 very difficult to 10 very easy	10	10	10	9	10	10	10	5	8	10	10	4	6	6	8
Q8	Were you given training?
	Yes					1
	No	1	1	1	1		1	1	1	1	1	1	4	1	1	1
Q9	Was the langauge easy to understand
	Yes	1	1	1	1	1	1	1	1	1	1	1	1	1	1	1
	No
Q10	Confident post instruction?
	1 not at all confident to 10 very confident	10	9	10	9	9	10	10	7	8	10	10	n/a	8	3	8

## Sheet: Use
	Responder Number	1	2	3	4	5	6	7	8	9	10	11	12	13	14	15
Q1	How easy did you find capitainer to use compared to the DBS card?
	1 very difficult to 10 very easy	8	10	10	9	10	6	10	5	8	9	10	4	4	3	6
Q2	How easy was it to apply blood to the Capitainer?
	1 very difficult to 10 very easy	10	10	10	9	10	7	10	9	8	9	10	4	4	4	9
Q3	How easily detectable was the colour change?
	1 very difficult to 10 very easy	10	10	10	7	10	8	10	10	8	9	10	n/a	7	4	8

## Sheet: Summary
	Summary	Responder Number	1	2	3	4	5	6	7	8	9	10	11	12	13	14	15
	Q4	Overall how satisfied were you with each sampling method?
		How satisfied were you with the bloodspot card?
		1 not satisifed and 10 satisified	10	6	7	7	10	6	8	8	4	5	10	4	8	9	8
		How satisfied were you with Capitainer Device?
		1 not satisifed and 10 satisified	10	10	10	9	10	6	10	7	8	10	10	3	4	4	8

## Sheet: Any other comments
			Responder Number	Any other comments?
		1	1	n/a
		2	2	This is so good, it has made it easier to use than my old bloodspot card. Incredibly simple I hope this becomes the new normal.
		3	3	Much less stress than the standaerd bloodspot cards and the lancets are very efficient. Really reassuring to be able to see straight away that the spots are ok.
		4	4	I would be very happy to switch to capitainers and very much hope that we are able to do so.
		5	5	Fantastic. So much easier to use, got 2 succesful samples straight away. The packs also come with gauze and wipe etc, really helpful. Would much prefer to use these than current forms. Thank you.
		6	6	We have been quite fortunate with taking BSs using the card - we rarely get insufficient spots on the card. If we do fail to get a big enough spot we have plenty of space on the card to do more. With the capitainer device you have to wait for the indicator window to fill before you know its been succesful whereas with the bloodspot its instant. Our biggest challenge is getting a 2 year old to sit…
		7	7	The Capitainer device was easy to use and took less time than it does to do the bloodspot cards
		8	8	It seems to take an awful lot of blood for the spots to fill wherease the bloodspot cards don’t.
		9	9	I would be worried as to whether the cards were environmentally friendly. It seems to contain plastic and is very thick
		10	10	n/a
		11	11	Loved trying this. Thank you!
		12	12	There is no instruction on how to use the lancet. Dropping the blood on the capitainer card was difficult without help. The instructions were too simplified and did not contain all the necessary information
		13	13	n/a
			14	No instruction on how to use the lancet. Difficult to tell if enough blood was applied
			15	Once trained I feel it will be good and easier for families to use in terms of dexterity
